# Supplementary material for: Dietary Intake and Supplement Use in Competitive Women Bodybuilders
Source: Sports (Basel). 2023 Aug 18;11(8):158. doi: 10.3390/sports11080158 (PMC10458719; doi:10.3390/sports11080158)
Supplement: Supplementary file 1 [file sports-11-00158-s001.zip]

Archive with 4 entries (4 files):
- Supplementary Materials-Table S1-6-5-23.xlsx
- Supplementary Materials-Table S2-6-5-23.xlsx
- Supplementary Materials-Table S3-6-5-23.xlsx
- Supplementary Materials-Table S4-6-5-23.xlsx
