# Supplementary material for: Dietary Intake and Supplement Use in Competitive Women Bodybuilders
Source: Sports (Basel). 2023 Aug 18;11(8):158. doi: 10.3390/sports11080158 (PMC10458719; doi:10.3390/sports11080158)
Supplement: Supplementary file 1 [file sports-11-00158-s001.zip › Supplementary Materials-Table S1-6-5-23.xlsx]

## Sheet: Supplementary Material-Table S1
Table S1. Micronutrient and other nutrient intakes by season compared to the Recommended Dietary Allowance/Adequate Intake (RDA/AI) values.
Nutrient		%RDA/AI meta
	RDA/AI	In-Season (n = 112)	Off-Season (n = 115)	Totals (n = 227)
Caffeine (mg)	N/Ab	N/A	N/A	N/A
Sugars (g)	N/A	N/A	N/A	N/A
Fiber (g)	25	1.00656	0.97572	0.99116
Calcium (mg)	1000	1.26577	1.19598	1.23088
Iron (mg)	18	1.04961	1.22289	1.13628
Magnesium (mg)	310	1.73354	1.66256	1.69805
Phosphorus (mg)	700	2.71379	2.48327	2.59853
Potassium (mg)	2600	1.40574	1.29431	1.35003
Sodium (mg)	1500	2.68921	2.70319	2.6962
Zinc (mg)	8	2.23963	2.62962	2.43463
Copper (mg)	0.9	2.19222	2.26333	2.22778
Selenium (µg)	55	3.5734	3.38536	3.47938
Vitamin C (mg)	75	3.36712	2.43016	2.89864
Thiamin (mg)	1.1	4.50182	4.81364	4.65727
Riboflavin (mg)	1.1	5.68545	6.53636	6.11091
Niacin (mg)	14	3.70164	3.44929	3.57543
Vitamin B6 (mg)	1.3	5.95846	5.51692	5.73769
Folate (µg)	400	1.45714	1.5064	1.48177
Vitamin B12 (µg)	2.4	16.2896	12.0325	14.1613
Vitamin A (µg_RAE)	700	2.20675	1.55825	1.8825
Vitamin E (mg)	15	1.18287	1.0502	1.11653
Vitamin K (µg)	90	3.02574	2.88233	2.95403
Cholesterol (mg)	N/A	N/A	N/A	N/A
Saturated fat (g)	N/A	N/A	N/A	N/A
Monounsaturated fat (g)	N/A	N/A	N/A	N/A
Polyunsaturated fat (g)	N/A	N/A	N/A	N/A
Linoleic acid (g)	12	0.885917	1.10758	0.99675
α-Linolenic acid (g)	1.1	1.14909	1.18909	1.16909
Vitamin D (µg)	15	1.2746	1.15153	1.21307
Choline (mg)	425	1.22378	1.09409	1.15894
Note. a The percent RDA/AI met by season was determined by dividing the mean intake by the RDA/AI multiplied by 100; bN/A means not applicable.
