# Supplementary material for: Dietary Intake and Supplement Use in Competitive Women Bodybuilders
Source: Sports (Basel). 2023 Aug 18;11(8):158. doi: 10.3390/sports11080158 (PMC10458719; doi:10.3390/sports11080158)
Supplement: Supplementary file 1 [file sports-11-00158-s001.zip › Supplementary Materials-Table S2-6-5-23.xlsx]

## Sheet: Supplementary Material-Table S2
Table S2. Dietary supplement use by frequency and percentage compared across seasons.
Supplement	Totals (n = 227)
	n	%
Whey Protein Powder	182	0.784483
Multi-vitamin	169	0.728448
Creatine	146	0.62931
Energy drinks	146	0.62931
Fish Oils	133	0.573276
Branched Chain Amino Acids	127	0.547414
Probiotics	126	0.543103
Vitamin D	117	0.50431
Amino Acids	100	0.431034
Vitamin C	91	0.392241
Caffeine	89	0.383621
Beta Alanine	88	0.37931
Magnesium	87	0.375
Vitamin B Complex	77	0.331897
Glutamine	74	0.318966
L-Carnitine	74	0.318966
Collagen	71	0.306034
Omega-3 Fatty Acids	68	0.293103
Nitrate	61	0.262931
Yohimbe	58	0.25
Conjugated Linoleic Acid	50	0.215517
Calcium	43	0.185345
Green Tea Extract	40	0.172414
Iron	38	0.163793
Antioxidants	36	0.155172
Vitamin E	28	0.12069
ZMA	28	0.12069
Milk Thistle	27	0.116379
Casein Protein Powder	26	0.112069
Glucosamine	20	0.0862069
Glucosamine & Chondroitin	19	0.0818966
CoEnzyme Q10	18	0.0775862
Soy Protein Powder	17	0.0732759
Arginine	16	0.0689655
Ephedra	15	0.0646552
Echinacea	15	0.0646552
Valerian Root	14	0.0603448	d e
Hydroxymethylbutyrate (HMB)	11	0.0474138	d e
Vitamin A/Beta Carotene	10	0.0431034
Yerba Mate	8	0.0344828	d e
Medium Chain Triglycerides	7	0.0301724
Dandelion Root	7	0.0301724
Ginko Biloba	6	0.0258621
St. John's Wort	6	0.0258621	d e
Chromium	5	0.0215517
Hydroxycut	5	0.0215517	c f
Lipo-Lean/Lipo-6/Lipozene	4	0.0172414	b
Ginseng	4	0.0172414	a
Choline/Lecithin	3	0.012931
Guarana	2	0.00862069	e
Synephrine	2	0.00862069	c f
Osteo Biflex	2	0.00862069	d e
Cortislim	1	0.00431034	a
Chondroitin Sulfate	1	0.00431034	d e
Saw Palmetto	1	0.00431034	b
Miscellaneous	342	0.215
Note. a Dietary supplements used only during off-season; b Dietary supplements used only during in-season; c Dietary supplements used only during in-season when compared to dietary supplements used during off-season; d Dietary supplements used only during off-season when compared to dietary supplements used during peak week; e Dietary supplements used only during in-season when compared to dietar…
