# Supplementary material for: Dietary Intake and Supplement Use in Competitive Women Bodybuilders
Source: Sports (Basel). 2023 Aug 18;11(8):158. doi: 10.3390/sports11080158 (PMC10458719; doi:10.3390/sports11080158)
Supplement: Supplementary file 1 [file sports-11-00158-s001.zip › Supplementary Materials-Table S3-6-5-23.xlsx]

## Sheet: Supplementary Material-Table S3
Table S3. Dietary supplement use frequency, percentages, and position among seasons.
Supplement	Off-Season (n = 195)				In-Season (n = 227)				Peak Week (n = 167)
	n	%	Position		n	%	Position		n	%	Position
Amino Acids	79	0.340517	9		86	0.37069	9		22	0.127907	11
Antioxidants	27	0.116379	22		26	0.112069	25		7	0.0406977	23
Arginine	11	0.0474138	34		14	0.0603448	31		2	0.0116279	34
Beta Alanine	68	0.293103	12		72	0.310345	13		8	0.0465116	22	b c
Branched Chain Amino Acids	94	0.405172	8		104	0.448276	6		22	0.127907	12	c
Caffeine	66	0.284483	13		81	0.349138	11		34	0.197674	6	b c
Calcium	38	0.163793	19		36	0.155172	23		16	0.0930233	13	b c
Casein Protein Powder	19	0.0818966	25		20	0.0862069	28		4	0.0232558	28
Choline/Lecithin	2	0.00862069	38		3	0.012931	41		1	0.00581395	37
Chromium	2	0.00862069	39		4	0.0172414	38		1	0.00581395	38
CoEnzyme Q10	15	0.0646552	28		14	0.0603448	32		5	0.0290698	26	c
Collagen	62	0.267241	14		47	0.202586	19		10	0.0581395	18	a
Conjugated Linoleic Acid	18	0.0775862	26		45	0.193966	20		10	0.0581395	17	a b
Creatine	126	0.543103	3		116	0.5	3		38	0.22093	4
Echinacea	14	0.0603448	30		5	0.0215517	37		1	0.00581395	39	a b
Energy drinks	121	0.521552	4		112	0.482759	4		12	0.0697674	16	b c
Ephedra	1	0.00431034	41		8	0.0344828	35		1	0.00581395	40	a c
Fish Oils	118	0.508621	5		103	0.443966	7		34	0.197674	7
Ginko Biloba	3	0.012931	37		4	0.0172414	39		1	0.00581395	41
Glucosamine	12	0.0517241	33		15	0.0646552	30		4	0.0232558	29
Glucosamine & Chondroitin	13	0.0560345	32		14	0.0603448	33		2	0.0116279	35
Glutamine	52	0.224138	17		58	0.25	16		13	0.0755814	14
Green Tea Extract	14	0.0603448	31		37	0.159483	22		6	0.0348837	24	a b
Iron	32	0.137931	20		27	0.116379	24		9	0.0523256	19	c
L-Carnitine	30	0.12931	21		65	0.280172	14		9	0.0523256	20	a c
Magnesium	75	0.323276	10		78	0.336207	12		28	0.162791	8
Medium Chain Triglycerides	2	0.00862069	40		4	0.0172414	40		3	0.0174419	31	b c
Milk Thistle	20	0.0862069	24		19	0.0818966	29		3	0.0174419	32	a b
Multi-vitamin	158	0.681034	2		160	0.689655	1		89	0.517442	1
Nitrate	40	0.172414	18		41	0.176724	21		5	0.0290698	27	b c
Omega-3 Fatty Acids	56	0.241379	16		48	0.206897	18		13	0.0755814	15
Probiotics	105	0.452586	6		97	0.418103	8		37	0.215116	5
Soy Protein Powder	15	0.0646552	29		12	0.0517241	34		2	0.0116279	36	a b
Vitamin A/Beta Carotene	8	0.0344828	36		8	0.0344828	36		4	0.0232558	30	b c
Vitamin B Complex	62	0.267241	15		63	0.271552	15		25	0.145349	9	b c
Vitamin C	74	0.318966	11		82	0.353448	10		43	0.25	3	b c
Vitamin D	103	0.443966	7		105	0.452586	5		52	0.302326	2	b
Vitamin E	24	0.103448	23		23	0.0991379	26		9	0.0523256	21	c
Whey Protein Powder	167	0.719828	1		154	0.663793	2		25	0.145349	10	b c
Yohimbe	9	0.0387931	35		50	0.215517	17		3	0.0174419	33	a c
ZMA	17	0.0732759	27		23	0.0991379	27		6	0.0348837	25
Note. a More than 5 position changes from off-season to in season; b More than 5 position changes from off-season to peak week; c More than 5 position changes from in-season to peak week.
