# Supplementary material for: Dietary Intake and Supplement Use in Competitive Women Bodybuilders
Source: Sports (Basel). 2023 Aug 18;11(8):158. doi: 10.3390/sports11080158 (PMC10458719; doi:10.3390/sports11080158)
Supplement: Supplementary file 1 [file sports-11-00158-s001.zip › Supplementary Materials-Table S4-6-5-23.xlsx]

## Sheet: Supplementary Material-Table S4
Table S4. Number of dietary supplements used in the past 12 months by cumulative frequency and percent.
Number of dietary supplements used	Cumulative frequency	Cumulative %
44201	23	10.2
0	63	27.7
44515	69	30.4
16-20	42	18.5
21-34	30	13.1
